# Supplementary material for: “Don’t Know” Responses for Nicotine Vaping Product Features among Adult Vapers: Findings from the 2018 and 2020 ITC Four Country Smoking and Vaping Surveys
Source: Int J Environ Res Public Health. 2021 Jul 27;18(15):7928. doi: 10.3390/ijerph18157928 (PMC8345716; doi:10.3390/ijerph18157928)
Supplement: Supplementary file 1 [file ijerph-18-07928-s001.zip]

Archive with 1 entries (1 files):
- ijerph-1250056-supplementary.pdf
